# Supplementary material for: 3D Carbon Nanonetwork Coated Composite Electrode with Multi-Heteroatom Doping for High-Rate Vanadium Redox Flow Batteries
Source: Polymers (Basel). 2022 Dec 2;14(23):5269. doi: 10.3390/polym14235269 (PMC9738268; doi:10.3390/polym14235269)
Supplement: Supplementary file 1 [file polymers-14-05269-s001.zip]

Archive with 1 entries (1 files):
- polymers-2044400-supplementary.pdf
